# Supplementary material for: Exploring the Integration of Occupational Therapy in Pediatric Oncology Care in Spain: A Descriptive Study
Source: Healthcare (Basel). 2025 Jul 18;13(14):1737. doi: 10.3390/healthcare13141737 (PMC12295375; doi:10.3390/healthcare13141737)
Supplement: Supplementary file 1 [file healthcare-13-01737-s001.zip]

Archive with 1 entries (1 files):
- healthcare-3733240-supplementary.pdf
